# Supplementary material for: Inherited polymorphisms in the RNA-mediated interference machinery affect microRNA expression and lung cancer survival
Source: Br J Cancer. 2010 Nov 23;103(12):1870–4. doi: 10.1038/sj.bjc.6605976 (PMC3008605; doi:10.1038/sj.bjc.6605976)
Supplement: Supplementary Information [file 6605976x2.xls]

## Sheet: 1. LC Risk all
Associations between SNPs and lung cancer risk*
						Models adjusted for age, sex, area				Models adjusted for age, sex, area, cigarettes per day, pack years, years since quit smoking
Gene	SNP Name	Genotype	Controls	Cases	Comparison	OR	CI1	CI2	P-value	OR	CI1	CI2	P-value
RNASEN	rs642321	GG	1238	1158	1) Trend	1.11	1	1.24	0.057214	1.08	0.95	1.22	0.267507
RNASEN	rs642321	GA	644	690	2) 0=AA vs. 1=AB	1.14	1	1.31	0.052302	1.05	0.9	1.23	0.54205
RNASEN	rs642321	AA	89	95	3) 0=AA vs. 1=BB	1.14	0.85	1.55	0.379588	1.23	0.86	1.77	0.260336
RNASEN	rs642321	GA+AA	733	785	4) 0=AA vs. 1=AB+BB	1.14	1	1.3	0.04293	1.07	0.92	1.25	0.381994
RNASEN	rs3805516	TT	1186	1100	1) Trend	1.11	1	1.23	0.061359	1.11	0.98	1.26	0.116062
RNASEN	rs3805516	TC	666	702	2) 0=AA vs. 1=AB	1.13	0.99	1.3	0.069805	1.1	0.94	1.29	0.231155
RNASEN	rs3805516	CC	100	107	3) 0=AA vs. 1=BB	1.16	0.87	1.55	0.305446	1.24	0.88	1.75	0.225631
RNASEN	rs3805516	TC+CC	766	809	4) 0=AA vs. 1=AB+BB	1.14	1	1.29	0.052073	1.12	0.96	1.3	0.150407
RNASEN	rs493760	AA	1002	1004	1) Trend	0.96	0.87	1.06	0.428531	0.96	0.86	1.08	0.522595
RNASEN	rs493760	AG	788	783	2) 0=AA vs. 1=AB	0.99	0.87	1.13	0.895595	0.99	0.85	1.16	0.919673
RNASEN	rs493760	GG	166	146	3) 0=AA vs. 1=BB	0.88	0.69	1.12	0.296423	0.88	0.67	1.18	0.396215
RNASEN	rs493760	AG+GG	954	929	4) 0=AA vs. 1=AB+BB	0.97	0.86	1.1	0.658093	0.97	0.84	1.13	0.723414
RNASEN	rs640831	CC	871	854	1) Trend	0.99	0.9	1.09	0.828151	1.01	0.9	1.13	0.842863
RNASEN	rs640831	CA	871	858	2) 0=AA vs. 1=AB	0.99	0.87	1.14	0.928005	1	0.86	1.18	0.967273
RNASEN	rs640831	AA	230	222	3) 0=AA vs. 1=BB	0.98	0.79	1.2	0.815805	1.03	0.8	1.32	0.810912
RNASEN	rs640831	CA+AA	1101	1080	4) 0=AA vs. 1=AB+BB	0.99	0.87	1.12	0.876885	1.01	0.87	1.17	0.908582
RNASEN	rs7735863	CC	1594	1576	1) Trend	0.95	0.82	1.11	0.524926	1.01	0.84	1.2	0.946923
RNASEN	rs7735863	CT	346	336	2) 0=AA vs. 1=AB	0.97	0.82	1.15	0.71868	1.06	0.87	1.3	0.54238
RNASEN	rs7735863	TT	21	16	3) 0=AA vs. 1=BB	0.78	0.4	1.5	0.454986	0.64	0.3	1.39	0.263551
RNASEN	rs7735863	CT+TT	367	352	4) 0=AA vs. 1=AB+BB	0.96	0.81	1.13	0.614978	1.04	0.85	1.26	0.719688
RNASEN	rs10520985	CC	592	589	1) Trend	1	0.91	1.09	0.989573	0.97	0.87	1.07	0.520721
RNASEN	rs10520985	CT	970	928	2) 0=AA vs. 1=AB	0.96	0.83	1.12	0.620596	0.91	0.77	1.09	0.315338
RNASEN	rs10520985	TT	413	409	3) 0=AA vs. 1=BB	1.01	0.84	1.2	0.948773	0.94	0.76	1.17	0.583524
RNASEN	rs10520985	CT+TT	1383	1337	4) 0=AA vs. 1=AB+BB	0.98	0.85	1.12	0.731864	0.92	0.78	1.09	0.337492
DICER1	rs1209904	GG	1094	1073	1) Trend	0.98	0.88	1.08	0.634958	1.02	0.9	1.15	0.804541
DICER1	rs1209904	GA	737	738	2) 0=AA vs. 1=AB	1.02	0.89	1.16	0.786076	1.07	0.91	1.25	0.398852
DICER1	rs1209904	AA	138	122	3) 0=AA vs. 1=BB	0.88	0.68	1.14	0.324625	0.93	0.69	1.27	0.663707
DICER1	rs1209904	GA+AA	875	860	4) 0=AA vs. 1=AB+BB	1	0.88	1.13	0.954532	1.05	0.9	1.22	0.535865
DICER1	rs2297730	AA	1648	1611	1) Trend	1.07	0.91	1.26	0.397892	1.12	0.93	1.36	0.237065
DICER1	rs2297730	AG	290	298	2) 0=AA vs. 1=AB	1.05	0.88	1.25	0.615836	1.12	0.91	1.39	0.281864
DICER1	rs2297730	GG	13	18	3) 0=AA vs. 1=BB	1.42	0.69	2.91	0.344266	1.26	0.53	3.01	0.596424
DICER1	rs2297730	AG+GG	303	316	4) 0=AA vs. 1=AB+BB	1.06	0.89	1.26	0.494189	1.13	0.92	1.39	0.248782
POLR2A	rs8065577	GG	1151	1120	1) Trend	1.02	0.92	1.13	0.725787	0.97	0.86	1.1	0.68251
POLR2A	rs8065577	GC	711	716	2) 0=AA vs. 1=AB	1.03	0.9	1.18	0.648537	0.98	0.84	1.15	0.782843
POLR2A	rs8065577	CC	111	108	3) 0=AA vs. 1=BB	1.01	0.76	1.34	0.943146	0.94	0.68	1.31	0.721773
POLR2A	rs8065577	GC+CC	822	824	4) 0=AA vs. 1=AB+BB	1.03	0.91	1.17	0.664962	0.97	0.84	1.13	0.723348
POLR2A	rs7217258	AA	1028	1055	1) Trend	0.93	0.85	1.03	0.183988	0.9	0.8	1.02	0.09321
POLR2A	rs7217258	AG	792	742	2) 0=AA vs. 1=AB	0.91	0.8	1.04	0.164861	0.86	0.74	1.01	0.069025
POLR2A	rs7217258	GG	151	143	3) 0=AA vs. 1=BB	0.91	0.71	1.17	0.460301	0.88	0.66	1.17	0.374692
POLR2A	rs7217258	AG+GG	943	885	4) 0=AA vs. 1=AB+BB	0.91	0.8	1.03	0.145974	0.87	0.75	1.01	0.06048
POLR2A	rs2071504	CC	1588	1551	1) Trend	1.02	0.88	1.19	0.759488	1.05	0.88	1.25	0.612703
POLR2A	rs2071504	CT	345	359	2) 0=AA vs. 1=AB	1.06	0.9	1.25	0.470699	1.13	0.93	1.37	0.221591
POLR2A	rs2071504	TT	23	17	3) 0=AA vs. 1=BB	0.78	0.41	1.47	0.445597	0.63	0.3	1.29	0.202745
POLR2A	rs2071504	CT+TT	368	376	4) 0=AA vs. 1=AB+BB	1.05	0.89	1.23	0.59127	1.09	0.9	1.32	0.366251
POLR2A	rs6761	TT	903	864	1) Trend	1.02	0.92	1.12	0.750439	1	0.89	1.11	0.9336
POLR2A	rs6761	TC	851	863	2) 0=AA vs. 1=AB	1.06	0.93	1.21	0.378843	1.03	0.88	1.2	0.732034
POLR2A	rs6761	CC	224	210	3) 0=AA vs. 1=BB	0.99	0.8	1.22	0.896227	0.96	0.75	1.23	0.74077
POLR2A	rs6761	TC+CC	1075	1073	4) 0=AA vs. 1=AB+BB	1.05	0.92	1.19	0.485983	1.01	0.87	1.18	0.859073
rs6761					6)
* Cases of all histologies including Adenocarcinoma (45%), Squamous cell carcinoma (24%), Large cell carcinoma (4%), other non small cell lung cancer not otherwise specified (9%), Small cell lung cancer (10%), other mixed types (6%) and lung cancer not otherwise specified (2%).
OR: Odds ratios
CI1: lower confidence interval
CI2: upper confidence interval

## Sheet: 2. LC Risk Adeno
Associations between SNPs and lung cancer risk, including only adenocarcinoma cases
						Models adjusted for age, sex, area				Models adjusted for age, sex, area, cigarettes per day, pack years, years since quit smoking
Gene	SNP Name	Genotype	Controls	Cases	Comparison	OR	CI1	CI2	P-value	OR	CI1	CI2	P-value
RNASEN	rs642321	GG	1238	486	1) Trend	1.09	0.95	1.25	0.234664	1.05	0.9	1.23	0.521533
RNASEN	rs642321	GA	644	269	2) 0=AA vs. 1=AB	1.06	0.89	1.26	0.538102	1	0.82	1.22	0.988503
RNASEN	rs642321	AA	89	45	3) 0=AA vs. 1=BB	1.27	0.87	1.85	0.215535	1.26	0.82	1.94	0.297389
RNASEN	rs642321	GA+AA	733	314	4) 0=AA vs. 1=AB+BB	1.08	0.91	1.28	0.357277	1.03	0.85	1.25	0.758
	rs642321
RNASEN	rs3805516	TT	1186	463	1) Trend	1.08	0.94	1.24	0.262573	1.07	0.91	1.24	0.424578
RNASEN	rs3805516	TC	666	273	2) 0=AA vs. 1=AB	1.05	0.87	1.25	0.626309	1.03	0.85	1.26	0.74471
RNASEN	rs3805516	CC	100	50	3) 0=AA vs. 1=BB	1.26	0.88	1.8	0.209824	1.22	0.8	1.84	0.354756
RNASEN	rs3805516	TC+CC	766	323	4) 0=AA vs. 1=AB+BB	1.07	0.91	1.27	0.414706	1.06	0.87	1.28	0.571773
	rs3805516
RNASEN	rs493760	AA	1002	406	1) Trend	1	0.88	1.14	0.97416	1	0.87	1.15	0.986752
RNASEN	rs493760	AG	788	320	2) 0=AA vs. 1=AB	1	0.84	1.2	0.957369	1	0.82	1.22	0.99454
RNASEN	rs493760	GG	166	68	3) 0=AA vs. 1=BB	1	0.74	1.36	0.997272	0.99	0.71	1.4	0.976822
RNASEN	rs493760	AG+GG	954	388	4) 0=AA vs. 1=AB+BB	1	0.85	1.19	0.962077	1	0.83	1.2	0.99721
	rs493760
RNASEN	rs640831	CC	871	350	1) Trend	1.02	0.9	1.15	0.789612	1.02	0.89	1.17	0.75768
RNASEN	rs640831	CA	871	351	2) 0=AA vs. 1=AB	1	0.84	1.19	0.997558	0.99	0.81	1.2	0.913593
RNASEN	rs640831	AA	230	96	3) 0=AA vs. 1=BB	1.05	0.8	1.38	0.723574	1.08	0.8	1.46	0.634629
RNASEN	rs640831	CA+AA	1101	447	4) 0=AA vs. 1=AB+BB	1.01	0.86	1.19	0.905605	1.01	0.84	1.21	0.944125
	rs640831
RNASEN	rs7735863	CC	1594	645	1) Trend	0.95	0.77	1.16	0.585292	1.01	0.81	1.27	0.913543
RNASEN	rs7735863	CT	346	137	2) 0=AA vs. 1=AB	0.98	0.79	1.22	0.882622	1.08	0.85	1.38	0.521129
RNASEN	rs7735863	TT	21	5	3) 0=AA vs. 1=BB	0.61	0.23	1.64	0.326536	0.56	0.19	1.62	0.285813
RNASEN	rs7735863	CT+TT	367	142	4) 0=AA vs. 1=AB+BB	0.96	0.78	1.19	0.730302	1.05	0.83	1.34	0.69196
	rs7735863
RNASEN	rs10520985	CC	592	247	1) Trend	0.96	0.86	1.08	0.524905	0.94	0.83	1.07	0.373788
RNASEN	rs10520985	CT	970	380	2) 0=AA vs. 1=AB	0.93	0.77	1.13	0.458011	0.91	0.74	1.13	0.404928
RNASEN	rs10520985	TT	413	163	3) 0=AA vs. 1=BB	0.93	0.74	1.18	0.56823	0.89	0.69	1.16	0.403038
RNASEN	rs10520985	CT+TT	1383	543	4) 0=AA vs. 1=AB+BB	0.93	0.78	1.11	0.437105	0.91	0.74	1.11	0.34344
	rs10520985
DICER1	rs1209904	GG	1094	445	1) Trend	0.97	0.85	1.11	0.673783	1	0.86	1.16	0.975474
DICER1	rs1209904	GA	737	297	2) 0=AA vs. 1=AB	0.98	0.82	1.17	0.831694	1.03	0.85	1.26	0.733248
DICER1	rs1209904	AA	138	52	3) 0=AA vs. 1=BB	0.93	0.66	1.3	0.663312	0.93	0.64	1.36	0.711685
DICER1	rs1209904	GA+AA	875	349	4) 0=AA vs. 1=AB+BB	0.97	0.82	1.15	0.746311	1.02	0.84	1.23	0.85092
	rs1209904
DICER1	rs2297730	AA	1648	675	1) Trend	0.96	0.77	1.19	0.700992	1.06	0.83	1.35	0.643741
DICER1	rs2297730	AG	290	110	2) 0=AA vs. 1=AB	0.92	0.72	1.16	0.477342	1.05	0.8	1.37	0.737019
DICER1	rs2297730	GG	13	7	3) 0=AA vs. 1=BB	1.34	0.53	3.4	0.534113	1.23	0.43	3.5	0.699679
DICER1	rs2297730	AG+GG	303	117	4) 0=AA vs. 1=AB+BB	0.94	0.74	1.18	0.57225	1.06	0.81	1.37	0.683895
	rs2297730
POLR2A	rs8065577	GG	1151	478	1) Trend	0.96	0.84	1.1	0.572309	0.94	0.8	1.09	0.404153
POLR2A	rs8065577	GC	711	276	2) 0=AA vs. 1=AB	0.94	0.78	1.12	0.459263	0.91	0.75	1.11	0.344804
POLR2A	rs8065577	CC	111	45	3) 0=AA vs. 1=BB	0.98	0.68	1.41	0.91284	0.94	0.63	1.4	0.74626
POLR2A	rs8065577	GC+CC	822	321	4) 0=AA vs. 1=AB+BB	0.94	0.8	1.11	0.483472	0.91	0.76	1.1	0.342624
POLR2A	rs7217258	AA	1028	447	1) Trend	0.91	0.79	1.03	0.141103	0.86	0.75	1	0.04966
POLR2A	rs7217258	AG	792	289	2) 0=AA vs. 1=AB	0.83	0.69	0.99	0.035906	0.77	0.63	0.93	0.007748
POLR2A	rs7217258	GG	151	62	3) 0=AA vs. 1=BB	0.95	0.69	1.3	0.736589	0.9	0.63	1.28	0.560712
POLR2A	rs7217258	AG+GG	943	351	4) 0=AA vs. 1=AB+BB	0.85	0.72	1	0.051182	0.79	0.65	0.95	0.011729
	rs7217258
POLR2A	rs2071504	CC	1588	628	1) Trend	1.06	0.87	1.28	0.561417	1.12	0.9	1.38	0.304876
POLR2A	rs2071504	CT	345	157	2) 0=AA vs. 1=AB	1.15	0.93	1.42	0.205986	1.24	0.98	1.57	0.079321
POLR2A	rs2071504	TT	23	5	3) 0=AA vs. 1=BB	0.54	0.2	1.43	0.212378	0.55	0.2	1.53	0.254069
POLR2A	rs2071504	CT+TT	368	162	4) 0=AA vs. 1=AB+BB	1.11	0.9	1.36	0.334359	1.19	0.94	1.5	0.148581
	rs2071504
POLR2A	rs6761	TT	903	355	1) Trend	1	0.89	1.14	0.957314	1	0.87	1.15	0.999171
POLR2A	rs6761	TC	851	358	2) 0=AA vs. 1=AB	1.08	0.9	1.28	0.407795	1.05	0.86	1.28	0.621537
POLR2A	rs6761	CC	224	83	3) 0=AA vs. 1=BB	0.94	0.71	1.24	0.649388	0.95	0.7	1.3	0.750247
POLR2A	rs6761	TC+CC	1075	441	4) 0=AA vs. 1=AB+BB	1.05	0.89	1.24	0.586595	1.03	0.86	1.24	0.757408
84	rs6761				6)
OR: Odds ratios
CI1: lower confidence interval
CI2: upper confidence interval

## Sheet: 3. LC Risk Squamous
Associations between SNPs and lung cancer risk, including only cases with squamous cell carcinoma
						Models adjusted for age, sex, area				Models adjusted for age, sex, area, cigarettes per day, pack years, years since quit smoking
Gene	SNP Name	Genotype	Controls	Cases	Comparison	OR	CI1	CI2	P-value	OR	CI1	CI2	P-value
RNASEN	rs642321	GG	1238	303	1) Trend	1	0.84	1.2	0.961382	0.97	0.78	1.2	0.76028
RNASEN	rs642321	GA	644	181	2) 0=AA vs. 1=AB	1.15	0.93	1.43	0.186081	1.02	0.79	1.31	0.890217
RNASEN	rs642321	AA	89	14	3) 0=AA vs. 1=BB	0.62	0.34	1.12	0.110483	0.77	0.4	1.51	0.455728
RNASEN	rs642321	GA+AA	733	195	4) 0=AA vs. 1=AB+BB	1.09	0.88	1.34	0.424744	0.99	0.78	1.27	0.954611
	rs642321
RNASEN	rs3805516	TT	1186	290	1) Trend	0.99	0.83	1.18	0.93802	1.02	0.83	1.25	0.876238
RNASEN	rs3805516	TC	666	180	2) 0=AA vs. 1=AB	1.11	0.89	1.37	0.359367	1.07	0.83	1.38	0.596759
RNASEN	rs3805516	CC	100	18	3) 0=AA vs. 1=BB	0.72	0.42	1.23	0.227635	0.88	0.48	1.62	0.690951
RNASEN	rs3805516	TC+CC	766	198	4) 0=AA vs. 1=AB+BB	1.05	0.86	1.3	0.61379	1.05	0.82	1.34	0.700406
	rs3805516
RNASEN	rs493760	AA	1002	252	1) Trend	0.98	0.84	1.15	0.799188	0.92	0.77	1.12	0.414315
RNASEN	rs493760	AG	788	209	2) 0=AA vs. 1=AB	1.06	0.86	1.31	0.600154	1.06	0.83	1.36	0.65376
RNASEN	rs493760	GG	166	35	3) 0=AA vs. 1=BB	0.85	0.57	1.26	0.411417	0.69	0.43	1.1	0.116475
RNASEN	rs493760	AG+GG	954	244	4) 0=AA vs. 1=AB+BB	1.02	0.83	1.25	0.835926	0.99	0.78	1.25	0.920365
	rs493760
RNASEN	rs640831	CC	871	224	1) Trend	0.95	0.82	1.11	0.528324	0.99	0.83	1.18	0.922351
RNASEN	rs640831	CA	871	216	2) 0=AA vs. 1=AB	0.96	0.77	1.18	0.677755	0.98	0.76	1.26	0.892132
RNASEN	rs640831	AA	230	54	3) 0=AA vs. 1=BB	0.9	0.64	1.27	0.561033	0.99	0.66	1.48	0.965465
RNASEN	rs640831	CA+AA	1101	270	4) 0=AA vs. 1=AB+BB	0.94	0.77	1.16	0.584058	0.98	0.78	1.25	0.89723
	rs640831
RNASEN	rs7735863	CC	1594	399	1) Trend	1.02	0.8	1.29	0.884655	1.18	0.89	1.56	0.254022
RNASEN	rs7735863	CT	346	94	2) 0=AA vs. 1=AB	1.06	0.82	1.37	0.676384	1.31	0.96	1.8	0.086202
RNASEN	rs7735863	TT	21	4	3) 0=AA vs. 1=BB	0.75	0.25	2.24	0.601219	0.56	0.15	2.09	0.38932
RNASEN	rs7735863	CT+TT	367	98	4) 0=AA vs. 1=AB+BB	1.04	0.81	1.34	0.767711	1.26	0.93	1.71	0.139839
	rs7735863
RNASEN	rs10520985	CC	592	148	1) Trend	1	0.86	1.15	0.956145	0.93	0.79	1.1	0.415328
RNASEN	rs10520985	CT	970	242	2) 0=AA vs. 1=AB	0.98	0.77	1.24	0.849317	0.85	0.65	1.13	0.259543
RNASEN	rs10520985	TT	413	103	3) 0=AA vs. 1=BB	1	0.75	1.33	0.976238	0.88	0.63	1.24	0.469741
RNASEN	rs10520985	CT+TT	1383	345	4) 0=AA vs. 1=AB+BB	0.98	0.79	1.23	0.878276	0.86	0.66	1.12	0.263196
	rs10520985
DICER1	rs1209904	GG	1094	263	1) Trend	1.05	0.9	1.23	0.528948	1.06	0.88	1.28	0.540107
DICER1	rs1209904	GA	737	194	2) 0=AA vs. 1=AB	1.09	0.88	1.35	0.411945	1.13	0.88	1.45	0.340416
DICER1	rs1209904	AA	138	39	3) 0=AA vs. 1=BB	1.04	0.7	1.55	0.8358	1.02	0.64	1.61	0.948018
DICER1	rs1209904	GA+AA	875	233	4) 0=AA vs. 1=AB+BB	1.08	0.89	1.33	0.431469	1.11	0.87	1.41	0.390748
	rs1209904
DICER1	rs2297730	AA	1648	411	1) Trend	1.08	0.84	1.39	0.54015	1.11	0.82	1.5	0.497173
DICER1	rs2297730	AG	290	79	2) 0=AA vs. 1=AB	1.06	0.8	1.4	0.688594	1.15	0.82	1.6	0.410528
DICER1	rs2297730	GG	13	5	3) 0=AA vs. 1=BB	1.39	0.48	4.02	0.54134	0.93	0.25	3.43	0.908072
DICER1	rs2297730	AG+GG	303	84	4) 0=AA vs. 1=AB+BB	1.07	0.82	1.41	0.606727	1.14	0.82	1.57	0.439865
	rs2297730
POLR2A	rs8065577	GG	1151	277	1) Trend	1.05	0.89	1.24	0.580843	1.04	0.85	1.27	0.697837
POLR2A	rs8065577	GC	711	198	2) 0=AA vs. 1=AB	1.13	0.92	1.4	0.251826	1.1	0.86	1.41	0.467408
POLR2A	rs8065577	CC	111	24	3) 0=AA vs. 1=BB	0.91	0.57	1.46	0.703819	0.95	0.56	1.63	0.865286
POLR2A	rs8065577	GC+CC	822	222	4) 0=AA vs. 1=AB+BB	1.1	0.9	1.35	0.348305	1.08	0.85	1.37	0.540199
POLR2A	rs7217258	AA	1028	263	1) Trend	0.97	0.83	1.14	0.711246	0.94	0.78	1.13	0.493728
POLR2A	rs7217258	AG	792	199	2) 0=AA vs. 1=AB	0.98	0.79	1.21	0.852906	0.91	0.71	1.16	0.443049
POLR2A	rs7217258	GG	151	37	3) 0=AA vs. 1=BB	0.93	0.62	1.37	0.70111	0.92	0.58	1.46	0.732669
POLR2A	rs7217258	AG+GG	943	236	4) 0=AA vs. 1=AB+BB	0.97	0.79	1.19	0.777905	0.91	0.72	1.15	0.434957
	rs7217258
POLR2A	rs2071504	CC	1588	399	1) Trend	1.01	0.8	1.28	0.948813	1.06	0.8	1.39	0.686289
POLR2A	rs2071504	CT	345	92	2) 0=AA vs. 1=AB	1.04	0.8	1.36	0.749703	1.15	0.84	1.57	0.385252
POLR2A	rs2071504	TT	23	4	3) 0=AA vs. 1=BB	0.76	0.26	2.25	0.617122	0.64	0.2	2.12	0.466882
POLR2A	rs2071504	CT+TT	368	96	4) 0=AA vs. 1=AB+BB	1.03	0.79	1.33	0.839303	1.11	0.82	1.5	0.508317
	rs2071504
POLR2A	rs6761	TT	903	219	1) Trend	1.02	0.88	1.18	0.812409	1.03	0.86	1.23	0.765803
POLR2A	rs6761	TC	851	227	2) 0=AA vs. 1=AB	1.11	0.9	1.38	0.323114	1.07	0.84	1.38	0.579358
POLR2A	rs6761	CC	224	51	3) 0=AA vs. 1=BB	0.95	0.67	1.34	0.75298	1.01	0.68	1.51	0.964081
POLR2A	rs6761	TC+CC	1075	278	4) 0=AA vs. 1=AB+BB	1.08	0.88	1.32	0.466659	1.06	0.84	1.35	0.62895
84	rs6761				6)
OR: Odds ratios
CI1: lower confidence interval
CI2: upper confidence interval

## Sheet: 4. LC Risk By Smoking
Associations between SNPs and lung cancer risk by never/ever smoking status*
				NEVER SMOKERS							EVER SMOKERS
Gene	SNP Name	Genotype	Comparison	Controls	Cases	OR	CI1	CI2	P-value		Controls	Cases	OR	CI1	CI2	P-value		LH Ratio P-value
RNASEN	rs642321	GG	1) Trend	403	87	0.9	0.64	1.26	0.533272		834	1065	1.11	0.97	1.28	0.141558		0.248658
RNASEN	rs642321	GA	2) 0=AA vs. 1=AB	204	43	0.98	0.65	1.48	0.940167		439	643	1.06	0.89	1.26	0.48477		0.303045
RNASEN	rs642321	AA	3) 0=AA vs. 1=BB	36	4	0.6	0.21	1.76	0.354326		52	89	1.4	0.93	2.09	0.104617
RNASEN	rs642321	GA+AA	4) 0=AA vs. 1=AB+BB	240	47	0.93	0.63	1.39	0.732208		491	732	1.1	0.93	1.3	0.274382		0.458939
	rs642321
RNASEN	rs3805516	TT	1) Trend	383	82	0.92	0.67	1.28	0.631379		802	1012	1.14	1	1.31	0.055766		0.230876
RNASEN	rs3805516	TC	2) 0=AA vs. 1=AB	215	46	1	0.67	1.5	0.997275		450	652	1.12	0.94	1.33	0.193225		0.36734
RNASEN	rs3805516	CC	3) 0=AA vs. 1=BB	39	5	0.68	0.26	1.81	0.439637		60	100	1.38	0.94	2.02	0.099996
RNASEN	rs3805516	TC+CC	4) 0=AA vs. 1=AB+BB	254	51	0.96	0.65	1.41	0.822962		510	752	1.15	0.97	1.36	0.097449		0.392183
	rs3805516
RNASEN	rs493760	AA	1) Trend	329	69	0.95	0.71	1.27	0.725372		671	926	0.97	0.85	1.1	0.587159		0.920053
RNASEN	rs493760	AG	2) 0=AA vs. 1=AB	246	54	1.05	0.7	1.57	0.811462		541	726	0.98	0.83	1.16	0.833961		0.867777
RNASEN	rs493760	GG	3) 0=AA vs. 1=BB	61	11	0.79	0.39	1.6	0.511712		105	135	0.91	0.66	1.24	0.535241
RNASEN	rs493760	AG+GG	4) 0=AA vs. 1=AB+BB	307	65	1	0.68	1.46	0.979963		646	861	0.97	0.82	1.14	0.708306		0.901363
	rs493760
RNASEN	rs640831	CC	1) Trend	281	62	0.87	0.65	1.16	0.348756		589	787	1.04	0.92	1.17	0.536503		0.267148
RNASEN	rs640831	CA	2) 0=AA vs. 1=AB	275	60	0.99	0.66	1.47	0.945674		596	793	1.01	0.85	1.2	0.938927		0.325256
RNASEN	rs640831	AA	3) 0=AA vs. 1=BB	86	11	0.65	0.32	1.31	0.228127		142	209	1.11	0.85	1.46	0.43512
RNASEN	rs640831	CA+AA	4) 0=AA vs. 1=AB+BB	361	71	0.91	0.62	1.34	0.639071		738	1002	1.03	0.87	1.21	0.745429		0.576561
	rs640831
RNASEN	rs7735863	CC	1) Trend	511	117	0.56	0.33	0.97	0.038056		1081	1449	1.1	0.9	1.34	0.338548		0.016111
RNASEN	rs7735863	CT	2) 0=AA vs. 1=AB	119	16	0.61	0.34	1.07	0.084249		226	318	1.17	0.94	1.45	0.162013		0.034289
RNASEN	rs7735863	TT	3) 0=AA vs. 1=BB	8	0	0	0	1.65363e+150	0.948003		13	16	0.75	0.33	1.72	0.503683
RNASEN	rs7735863	CT+TT	4) 0=AA vs. 1=AB+BB	127	16	0.57	0.32	1.01	0.052205		239	334	1.14	0.92	1.41	0.223877		0.018847
	rs7735863
RNASEN	rs10520985	CC	1) Trend	213	34	1.2	0.91	1.57	0.193135		377	552	0.93	0.83	1.04	0.211523		0.091646
RNASEN	rs10520985	CT	2) 0=AA vs. 1=AB	297	67	1.32	0.83	2.08	0.237973		672	855	0.86	0.71	1.04	0.109893		0.162321
RNASEN	rs10520985	TT	3) 0=AA vs. 1=BB	134	30	1.42	0.82	2.45	0.213538		279	376	0.88	0.69	1.1	0.25872
RNASEN	rs10520985	CT+TT	4) 0=AA vs. 1=AB+BB	431	97	1.35	0.87	2.07	0.177122		951	1231	0.86	0.72	1.03	0.104147		0.057755
	rs10520985
DICER1	rs1209904	GG	1) Trend	360	67	1.23	0.9	1.67	0.186201		732	997	0.98	0.86	1.12	0.779977		0.187136
DICER1	rs1209904	GA	2) 0=AA vs. 1=AB	244	58	1.28	0.86	1.91	0.215122		492	677	1.03	0.87	1.23	0.695743		0.43103
DICER1	rs1209904	AA	3) 0=AA vs. 1=BB	37	9	1.39	0.63	3.07	0.412539		101	113	0.88	0.63	1.22	0.429233
DICER1	rs1209904	GA+AA	4) 0=AA vs. 1=AB+BB	281	67	1.3	0.89	1.9	0.179672		593	790	1.01	0.86	1.19	0.919364		0.232604
	rs1209904
DICER1	rs2297730	AA	1) Trend	546	110	1.39	0.86	2.27	0.180482		1101	1493	1.08	0.88	1.33	0.456112		0.352696
DICER1	rs2297730	AG	2) 0=AA vs. 1=AB	88	22	1.35	0.8	2.28	0.253779		200	274	1.08	0.86	1.36	0.487607		0.618182
DICER1	rs2297730	GG	3) 0=AA vs. 1=BB	2	1	2.8	0.25	31.84	0.407308		11	17	1.15	0.47	2.83	0.76289
DICER1	rs2297730	AG+GG	4) 0=AA vs. 1=AB+BB	90	23	1.39	0.83	2.32	0.210812		211	291	1.09	0.87	1.36	0.461238		0.398542
	rs2297730
POLR2A	rs8065577	GG	1) Trend	366	82	0.88	0.63	1.22	0.435875		784	1032	0.99	0.87	1.13	0.905718		0.496175
POLR2A	rs8065577	GC	2) 0=AA vs. 1=AB	241	46	0.86	0.57	1.29	0.458593		468	665	1	0.84	1.19	0.985649		0.769701
POLR2A	rs8065577	CC	3) 0=AA vs. 1=BB	36	6	0.82	0.33	2.05	0.670129		75	101	0.96	0.68	1.37	0.83812
POLR2A	rs8065577	GC+CC	4) 0=AA vs. 1=AB+BB	277	52	0.85	0.58	1.26	0.424661		543	766	1	0.85	1.17	0.964256		0.471527
	rs8065577
POLR2A	rs7217258	AA	1) Trend	347	78	0.95	0.7	1.29	0.745461		679	973	0.9	0.79	1.02	0.092396		0.73454
POLR2A	rs7217258	AG	2) 0=AA vs. 1=AB	253	46	0.85	0.57	1.28	0.446755		538	689	0.87	0.73	1.03	0.097568		0.821447
POLR2A	rs7217258	GG	3) 0=AA vs. 1=BB	42	10	1.09	0.52	2.3	0.821998		109	132	0.85	0.62	1.15	0.295522
POLR2A	rs7217258	AG+GG	4) 0=AA vs. 1=AB+BB	295	56	0.89	0.6	1.3	0.545085		647	821	0.86	0.73	1.01	0.074623		0.891388
POLR2A	rs2071504	CC	1) Trend	514	103	1.16	0.75	1.8	0.509524		1071	1437	1.03	0.85	1.24	0.784967		0.620681
POLR2A	rs2071504	CT	2) 0=AA vs. 1=AB	114	28	1.21	0.75	1.94	0.435058		231	330	1.11	0.9	1.38	0.320072		0.917226
POLR2A	rs2071504	TT	3) 0=AA vs. 1=BB	5	1	0.87	0.09	8.01	0.900899		18	16	0.6	0.28	1.29	0.190773
POLR2A	rs2071504	CT+TT	4) 0=AA vs. 1=AB+BB	119	29	1.19	0.75	1.91	0.459497		249	346	1.07	0.87	1.32	0.505403		0.684741
	rs2071504
POLR2A	rs6761	TT	1) Trend	286	63	0.95	0.71	1.26	0.710542		616	795	1	0.89	1.13	0.944995		0.712071
POLR2A	rs6761	TC	2) 0=AA vs. 1=AB	280	54	0.87	0.58	1.3	0.49405		569	805	1.06	0.89	1.26	0.509608		0.632092
POLR2A	rs6761	CC	3) 0=AA vs. 1=BB	77	16	0.98	0.53	1.81	0.937963		147	192	0.95	0.73	1.25	0.737716
POLR2A	rs6761	TC+CC	4) 0=AA vs. 1=AB+BB	357	70	0.89	0.61	1.3	0.550605		716	997	1.04	0.88	1.22	0.656062		0.469241
84	rs6761		5)
* Cases of all histologies including Adenocarcinoma (45%), Squamous cell carcinoma (24%), Large cell carcinoma (4%), other non small cell lung cancer not otherwise specified (9%), Small cell lung cancer (10%), other mixed types (6%) and lung cancer not otherwise specified (2%).
OR: Odds ratios
CI1: lower confidence interval
CI2: upper confidence interval
LH ratio: Likelihood ratio test for interaction between smoking status and genotype

## Sheet: 5. LC Risk By Smoking Adeno
Associations between SNPs and lung cancer risk, by never/ever smoking status, including only adenocarcinoma cases
				NEVER SMOKERS							EVER SMOKERS
Gene	SNP Name	Genotype	Comparison	Controls	Cases	OR	CI1	CI2	P-value		Controls	Cases	OR	CI1	CI2	P-value		LH Ratio P-value
RNASEN	rs642321	GG	1) Trend	403	68	0.76	0.51	1.14	0.188725		834	416	1.12	0.94	1.34	0.187766		0.076576
RNASEN	rs642321	GA	2) 0=AA vs. 1=AB	204	24	0.69	0.42	1.14	0.150375		439	244	1.08	0.87	1.34	0.498544		0.193046
RNASEN	rs642321	AA	3) 0=AA vs. 1=BB	36	4	0.76	0.26	2.25	0.624555		52	39	1.41	0.87	2.28	0.162493
RNASEN	rs642321	GA+AA	4) 0=AA vs. 1=AB+BB	240	28	0.7	0.44	1.13	0.143421		491	283	1.11	0.9	1.37	0.313309		0.076702
	rs642321
RNASEN	rs3805516	TT	1) Trend	383	63	0.81	0.55	1.2	0.291669		802	398	1.13	0.95	1.34	0.171339		0.122702
RNASEN	rs3805516	TC	2) 0=AA vs. 1=AB	215	28	0.78	0.48	1.27	0.325731		450	244	1.09	0.88	1.36	0.414642		0.304642
RNASEN	rs3805516	CC	3) 0=AA vs. 1=BB	39	4	0.72	0.24	2.12	0.551504		60	44	1.36	0.86	2.14	0.191303
RNASEN	rs3805516	TC+CC	4) 0=AA vs. 1=AB+BB	254	32	0.78	0.49	1.23	0.28167		510	288	1.13	0.91	1.39	0.263083		0.146028
	rs3805516
RNASEN	rs493760	AA	1) Trend	329	54	0.86	0.61	1.2	0.376517		671	347	1.03	0.88	1.21	0.680285		0.325994
RNASEN	rs493760	AG	2) 0=AA vs. 1=AB	246	33	0.8	0.5	1.28	0.345961		541	287	1.05	0.85	1.3	0.656839		0.547044
RNASEN	rs493760	GG	3) 0=AA vs. 1=BB	61	9	0.81	0.38	1.75	0.591837		105	59	1.05	0.72	1.53	0.816518
RNASEN	rs493760	AG+GG	4) 0=AA vs. 1=AB+BB	307	42	0.8	0.51	1.24	0.319885		646	346	1.05	0.86	1.29	0.645125		0.272226
	rs493760
RNASEN	rs640831	CC	1) Trend	281	49	0.82	0.59	1.14	0.238359		589	299	1.07	0.92	1.25	0.371354		0.145197
RNASEN	rs640831	CA	2) 0=AA vs. 1=AB	275	38	0.79	0.5	1.26	0.321375		596	312	1.04	0.84	1.29	0.724183		0.349103
RNASEN	rs640831	AA	3) 0=AA vs. 1=BB	86	9	0.7	0.32	1.49	0.353742		142	85	1.18	0.85	1.65	0.33041
RNASEN	rs640831	CA+AA	4) 0=AA vs. 1=AB+BB	361	47	0.77	0.5	1.19	0.243032		738	397	1.07	0.87	1.31	0.533372		0.186676
	rs640831
RNASEN	rs7735863	CC	1) Trend	511	86	0.45	0.22	0.91	0.02523		1081	555	1.16	0.91	1.47	0.241654		0.006212
RNASEN	rs7735863	CT	2) 0=AA vs. 1=AB	119	9	0.48	0.23	0.98	0.043927		226	127	1.25	0.96	1.64	0.098402		0.016566
RNASEN	rs7735863	TT	3) 0=AA vs. 1=BB	8	0	0	0	-	0.966707		13	5	0.68	0.22	2.06	0.493905
RNASEN	rs7735863	CT+TT	4) 0=AA vs. 1=AB+BB	127	9	0.45	0.22	0.92	0.029562		239	132	1.22	0.93	1.58	0.144935		0.005933
	rs7735863
RNASEN	rs10520985	CC	1) Trend	213	21	1.3	0.95	1.77	0.098282		377	224	0.88	0.76	1.02	0.081092		0.025206
RNASEN	rs10520985	CT	2) 0=AA vs. 1=AB	297	50	1.57	0.9	2.71	0.109389		672	329	0.82	0.65	1.04	0.099365		0.047788
RNASEN	rs10520985	TT	3) 0=AA vs. 1=BB	134	23	1.69	0.89	3.21	0.110061		279	138	0.78	0.59	1.05	0.10117
RNASEN	rs10520985	CT+TT	4) 0=AA vs. 1=AB+BB	431	73	1.6	0.95	2.7	0.07619		951	467	0.81	0.65	1.01	0.061283		0.014875
	rs10520985
DICER1	rs1209904	GG	1) Trend	360	49	1.16	0.81	1.65	0.42705		732	393	0.97	0.82	1.14	0.697556		0.378766
DICER1	rs1209904	GA	2) 0=AA vs. 1=AB	244	41	1.19	0.76	1.88	0.449131		492	254	1	0.81	1.24	0.980324		0.690417
DICER1	rs1209904	AA	3) 0=AA vs. 1=BB	37	6	1.25	0.49	3.18	0.636595		101	46	0.88	0.58	1.33	0.546998
DICER1	rs1209904	GA+AA	4) 0=AA vs. 1=AB+BB	281	47	1.2	0.77	1.86	0.416465		593	300	0.98	0.8	1.21	0.864014		0.418784
	rs1209904
DICER1	rs2297730	AA	1) Trend	546	78	1.36	0.77	2.4	0.281957		1101	593	1.01	0.77	1.31	0.968679		0.34548
DICER1	rs2297730	AG	2) 0=AA vs. 1=AB	88	17	1.46	0.81	2.62	0.204403		200	93	0.97	0.72	1.3	0.82665		0.341719
DICER1	rs2297730	GG	3) 0=AA vs. 1=BB	2	0	0	0	7.3876e+189	0.963046		11	7	1.33	0.45	3.92	0.604247
DICER1	rs2297730	AG+GG	4) 0=AA vs. 1=AB+BB	90	17	1.42	0.8	2.55	0.234136		211	100	0.99	0.74	1.31	0.924054		0.275151
	rs2297730
POLR2A	rs8065577	GG	1) Trend	366	61	0.85	0.58	1.24	0.398918		784	415	0.96	0.81	1.13	0.593826		0.575413
POLR2A	rs8065577	GC	2) 0=AA vs. 1=AB	241	30	0.77	0.48	1.24	0.285347		468	243	0.94	0.76	1.17	0.586268		0.751776
POLR2A	rs8065577	CC	3) 0=AA vs. 1=BB	36	5	0.92	0.34	2.47	0.86198		75	40	0.94	0.61	1.46	0.78687
POLR2A	rs8065577	GC+CC	4) 0=AA vs. 1=AB+BB	277	35	0.79	0.5	1.24	0.30627		543	283	0.94	0.77	1.16	0.567063		0.485922
	rs8065577
POLR2A	rs7217258	AA	1) Trend	347	59	0.88	0.61	1.26	0.481901		679	387	0.86	0.73	1.01	0.066344		0.917218
POLR2A	rs7217258	AG	2) 0=AA vs. 1=AB	253	29	0.7	0.43	1.13	0.143468		538	256	0.78	0.63	0.97	0.023637		0.734538
POLR2A	rs7217258	GG	3) 0=AA vs. 1=BB	42	8	1.13	0.49	2.57	0.773591		109	54	0.86	0.59	1.27	0.449304
POLR2A	rs7217258	AG+GG	4) 0=AA vs. 1=AB+BB	295	37	0.76	0.49	1.19	0.230912		647	310	0.79	0.65	0.97	0.026176		0.866439
	rs7217258
POLR2A	rs2071504	CC	1) Trend	514	70	1.42	0.88	2.28	0.146953		1071	553	1.06	0.83	1.34	0.649707		0.27874
POLR2A	rs2071504	CT	2) 0=AA vs. 1=AB	114	24	1.52	0.9	2.55	0.114833		231	133	1.17	0.9	1.53	0.233581		0.583625
POLR2A	rs2071504	TT	3) 0=AA vs. 1=BB	5	1	1.12	0.12	10.77	0.920282		18	4	0.48	0.16	1.49	0.204783
POLR2A	rs2071504	CT+TT	4) 0=AA vs. 1=AB+BB	119	25	1.5	0.9	2.5	0.120223		249	137	1.12	0.87	1.45	0.390069		0.321955
	rs2071504
POLR2A	rs6761	TT	1) Trend	286	44	1.04	0.75	1.43	0.825658		616	309	0.99	0.85	1.16	0.916149		0.807214
POLR2A	rs6761	TC	2) 0=AA vs. 1=AB	280	38	0.87	0.54	1.4	0.576591		569	317	1.09	0.88	1.35	0.423838		0.357601
POLR2A	rs6761	CC	3) 0=AA vs. 1=BB	77	14	1.22	0.63	2.39	0.551042		147	69	0.89	0.63	1.26	0.501347
POLR2A	rs6761	TC+CC	4) 0=AA vs. 1=AB+BB	357	52	0.95	0.61	1.47	0.807119		716	386	1.05	0.85	1.29	0.65045		0.679929
84	rs6761		5)
OR: Odds ratios
CI1: lower confidence interval
CI2: upper confidence interval
LH ratio: Likelihood ratio test for interaction between smoking status and genotype

## Sheet: 6. Survival all
Associations between SNPs and lung cancer-specific survival*
Gene	SNP Name	Genotype	Censored	Deceased	Comparison	HR	CI1	CI2	Cox P-value
RNASEN	rs642321	GG	334	812	1) Trend	0.989068	0.905093	1.08084	0.80815
RNASEN	rs642321	GA	175	506	2) 0=AA vs. 1=AB	1.04672	0.935506	1.17116	0.425587
RNASEN	rs642321	AA	28	67	3) 0=AA vs. 1=BB	0.853455	0.663072	1.0985	0.218513
RNASEN	rs642321	GA+AA	203	573	4) 0=AA vs. 1=AB+BB	1.01971	0.915181	1.13619	0.723497
	rs642321
RNASEN	rs3805516	TT	319	770	1) Trend	0.995937	0.912058	1.08753	0.927734
RNASEN	rs3805516	TC	177	515	2) 0=AA vs. 1=AB	1.04995	0.937975	1.1753	0.396898
RNASEN	rs3805516	CC	31	76	3) 0=AA vs. 1=BB	0.883185	0.693167	1.12529	0.314902
RNASEN	rs3805516	TC+CC	208	591	4) 0=AA vs. 1=AB+BB	1.02561	0.920298	1.14298	0.647292
	rs3805516
RNASEN	rs493760	AA	280	712	1) Trend	0.988843	0.907551	1.07742	0.797692
RNASEN	rs493760	AG	206	569	2) 0=AA vs. 1=AB	0.983301	0.879508	1.09934	0.767315
RNASEN	rs493760	GG	49	96	3) 0=AA vs. 1=BB	0.987872	0.797133	1.22425	0.911235
RNASEN	rs493760	AG+GG	255	665	4) 0=AA vs. 1=AB+BB	0.983973	0.884302	1.09488	0.766835
	rs493760
RNASEN	rs640831	CC	244	603	1) Trend	0.995988	0.919906	1.07836	0.921012
RNASEN	rs640831	CA	232	616	2) 0=AA vs. 1=AB	1.01665	0.906814	1.1398	0.777069
RNASEN	rs640831	AA	60	158	3) 0=AA vs. 1=BB	0.973347	0.815043	1.1624	0.765474
RNASEN	rs640831	CA+AA	292	774	4) 0=AA vs. 1=AB+BB	1.00734	0.904046	1.12244	0.894572
	rs640831
RNASEN	rs7735863	CC	453	1107	1) Trend	1.16369	1.02319	1.32349	0.0209325
RNASEN	rs7735863	CT	82	249	2) 0=AA vs. 1=AB	1.09858	0.955398	1.26322	0.18697
RNASEN	rs7735863	TT	1	15	3) 0=AA vs. 1=BB	2.37587	1.41893	3.97818	0.0010002
RNASEN	rs7735863	CT+TT	83	264	4) 0=AA vs. 1=AB+BB	1.13347	0.988948	1.29912	0.0718134
	rs7735863
RNASEN	rs10520985	CC	167	415	1) Trend	1.07747	1.00061	1.16022	0.0481281
RNASEN	rs10520985	CT	261	656	2) 0=AA vs. 1=AB	1.13886	1.00602	1.28924	0.0398914
RNASEN	rs10520985	TT	107	299	3) 0=AA vs. 1=BB	1.14962	0.988354	1.3372	0.0705925
RNASEN	rs10520985	CT+TT	368	955	4) 0=AA vs. 1=AB+BB	1.14213	1.01652	1.28327	0.0253747
	rs10520985
DICER1	rs1209904	GG	290	771	1) Trend	1.01866	0.934586	1.11029	0.674056
DICER1	rs1209904	GA	208	523	2) 0=AA vs. 1=AB	1.04755	0.936383	1.17191	0.417022
DICER1	rs1209904	AA	34	86	3) 0=AA vs. 1=BB	0.983384	0.785778	1.23068	0.883603
DICER1	rs1209904	GA+AA	242	609	4) 0=AA vs. 1=AB+BB	1.03796	0.93229	1.1556	0.496461
	rs1209904
DICER1	rs2297730	AA	443	1152	1) Trend	0.948768	0.832842	1.08083	0.428962
DICER1	rs2297730	AG	86	209	2) 0=AA vs. 1=AB	0.951276	0.819533	1.1042	0.511325
DICER1	rs2297730	GG	1	16	3) 0=AA vs. 1=BB	0.88643	0.538975	1.45787	0.634849
DICER1	rs2297730	AG+GG	87	225	4) 0=AA vs. 1=AB+BB	0.946344	0.819	1.09349	0.454503
	rs2297730
POLR2A	rs8065577	GG	291	820	1) Trend	1.0127	0.924362	1.10947	0.786449
POLR2A	rs8065577	GC	217	488	2) 0=AA vs. 1=AB	0.944011	0.842853	1.05731	0.319087
POLR2A	rs8065577	CC	29	78	3) 0=AA vs. 1=BB	1.22298	0.96493	1.55003	0.0959633
POLR2A	rs8065577	GC+CC	246	566	4) 0=AA vs. 1=AB+BB	0.97437	0.874287	1.08591	0.638691
POLR2A	rs7217258	AA	299	746	1) Trend	1.00933	0.928908	1.09671	0.826526
POLR2A	rs7217258	AG	193	538	2) 0=AA vs. 1=AB	1.08267	0.967703	1.21131	0.165495
POLR2A	rs7217258	GG	44	99	3) 0=AA vs. 1=BB	0.912402	0.738409	1.12739	0.395755
POLR2A	rs7217258	AG+GG	237	637	4) 0=AA vs. 1=AB+BB	1.05192	0.94519	1.1707	0.353766
	rs7217258
POLR2A	rs2071504	CC	439	1098	1) Trend	1.03583	0.916282	1.17098	0.573673
POLR2A	rs2071504	CT	88	265	2) 0=AA vs. 1=AB	1.06447	0.929877	1.21855	0.364998
POLR2A	rs2071504	TT	4	12	3) 0=AA vs. 1=BB	0.851663	0.480969	1.50806	0.581789
POLR2A	rs2071504	CT+TT	92	277	4) 0=AA vs. 1=AB+BB	1.05287	0.922028	1.20228	0.446685
	rs2071504
POLR2A	rs6761	TT	231	629	1) Trend	1.00729	0.928523	1.09273	0.861242
POLR2A	rs6761	TC	243	606	2) 0=AA vs. 1=AB	0.978495	0.874146	1.0953	0.705546
POLR2A	rs6761	CC	61	146	3) 0=AA vs. 1=BB	1.0487	0.873029	1.25973	0.611192
POLR2A	rs6761	TC+CC	304	752	4) 0=AA vs. 1=AB+BB	0.991337	0.890756	1.10327	0.873345
84	rs6761				6)
* Cases of all histologies including Adenocarcinoma (45%), Squamous cell carcinoma (24%), Large cell carcinoma (4%), other non small cell lung cancer not otherwise specified (9%), Small cell lung cancer (10%), other mixed types (6%) and lung cancer not otherwise specified (2%).
HR: Hazard Ratio
CI1: lower confidence interval
CI2: upper confidence interval
Censored: subjects treated as censored in the analysis, including subjects alive at follow-up or deceased for causes other than lung cancer
Deceased: Subjects deceased for lung cancer

## Sheet: 7. Survival Adeno
Associations between SNPs and lung cancer-specific survival, including only cases with adenocarcinoma
Gene	SNP Name	Genotype	Censored	Deceased	Comparison	HR	CI1	CI2	Cox P-val
RNASEN	rs642321	GG	181	303	1) Trend	0.935582	0.809543	1.08125	0.367095
RNASEN	rs642321	GA	93	174	2) 0=AA vs. 1=AB	0.998843	0.824517	1.21003	0.99056
RNASEN	rs642321	AA	16	29	3) 0=AA vs. 1=BB	0.771298	0.520933	1.14199	0.194665
RNASEN	rs642321	GA+AA	109	203	4) 0=AA vs. 1=AB+BB	0.957547	0.798233	1.14866	0.640323
	rs642321
RNASEN	rs3805516	TT	173	288	1) Trend	0.933693	0.809011	1.07759	0.348161
RNASEN	rs3805516	TC	93	178	2) 0=AA vs. 1=AB	1.01604	0.839475	1.22975	0.870197
RNASEN	rs3805516	CC	20	30	3) 0=AA vs. 1=BB	0.745914	0.506656	1.09816	0.137408
RNASEN	rs3805516	TC+CC	113	208	4) 0=AA vs. 1=AB+BB	0.965483	0.805098	1.15782	0.7047
	rs3805516
RNASEN	rs493760	AA	145	259	1) Trend	0.950781	0.824274	1.0967	0.488412
RNASEN	rs493760	AG	116	202	2) 0=AA vs. 1=AB	0.904655	0.749242	1.09231	0.297447
RNASEN	rs493760	GG	27	41	3) 0=AA vs. 1=BB	0.977326	0.697908	1.36861	0.893799
RNASEN	rs493760	AG+GG	143	243	4) 0=AA vs. 1=AB+BB	0.916043	0.765417	1.09631	0.338687
	rs493760
RNASEN	rs640831	CC	129	220	1) Trend	0.957646	0.838902	1.0932	0.521703
RNASEN	rs640831	CA	129	220	2) 0=AA vs. 1=AB	0.931007	0.76757	1.12924	0.467929
RNASEN	rs640831	AA	31	64	3) 0=AA vs. 1=BB	0.938753	0.704987	1.25003	0.665323
RNASEN	rs640831	CA+AA	160	284	4) 0=AA vs. 1=AB+BB	0.932775	0.778027	1.1183	0.452098
	rs640831
RNASEN	rs7735863	CC	245	398	1) Trend	1.11798	0.895523	1.39569	0.324531
RNASEN	rs7735863	CT	43	92	2) 0=AA vs. 1=AB	1.05895	0.837818	1.33846	0.631718
RNASEN	rs7735863	TT	1	4	3) 0=AA vs. 1=BB	2.83872	1.02093	7.8931	0.0455324
RNASEN	rs7735863	CT+TT	44	96	4) 0=AA vs. 1=AB+BB	1.0873	0.863598	1.36894	0.476359
	rs7735863
RNASEN	rs10520985	CC	91	155	1) Trend	1.15474	1.02019	1.30703	0.022827
RNASEN	rs10520985	CT	140	237	2) 0=AA vs. 1=AB	1.26949	1.03248	1.5609	0.0236255
RNASEN	rs10520985	TT	58	105	3) 0=AA vs. 1=BB	1.30539	1.01025	1.68676	0.0415486
RNASEN	rs10520985	CT+TT	198	342	4) 0=AA vs. 1=AB+BB	1.27997	1.05414	1.55418	0.0126886
	rs10520985
DICER1	rs1209904	GG	160	283	1) Trend	0.979614	0.849065	1.13024	0.777743
DICER1	rs1209904	GA	111	184	2) 0=AA vs. 1=AB	0.992598	0.820877	1.20024	0.93889
DICER1	rs1209904	AA	18	34	3) 0=AA vs. 1=BB	0.937849	0.652911	1.34714	0.72838
DICER1	rs1209904	GA+AA	129	218	4) 0=AA vs. 1=AB+BB	0.983474	0.821152	1.17788	0.856318
	rs1209904
DICER1	rs2297730	AA	246	425	1) Trend	1.02194	0.817926	1.27684	0.848504
DICER1	rs2297730	AG	37	73	2) 0=AA vs. 1=AB	1.0023	0.77794	1.29136	0.985832
DICER1	rs2297730	GG	1	6	3) 0=AA vs. 1=BB	1.17674	0.506982	2.73131	0.704809
DICER1	rs2297730	AG+GG	38	79	4) 0=AA vs. 1=AB+BB	1.01333	0.792862	1.2951	0.915757
	rs2297730
POLR2A	rs8065577	GG	166	310	1) Trend	1.06132	0.908096	1.2404	0.454381
POLR2A	rs8065577	GC	108	166	2) 0=AA vs. 1=AB	0.955541	0.78915	1.15702	0.641291
POLR2A	rs8065577	CC	16	29	3) 0=AA vs. 1=BB	1.49735	0.999457	2.24327	0.0503046
POLR2A	rs8065577	GC+CC	124	195	4) 0=AA vs. 1=AB+BB	1.00515	0.837267	1.20669	0.95609
POLR2A	rs7217258	AA	166	280	1) Trend	0.975271	0.849022	1.12029	0.723326
POLR2A	rs7217258	AG	102	184	2) 0=AA vs. 1=AB	0.982243	0.810583	1.19026	0.854944
POLR2A	rs7217258	GG	22	40	3) 0=AA vs. 1=BB	0.941792	0.674238	1.31552	0.725053
POLR2A	rs7217258	AG+GG	124	224	4) 0=AA vs. 1=AB+BB	0.974303	0.813509	1.16688	0.777253
	rs7217258
POLR2A	rs2071504	CC	230	396	1) Trend	0.903	0.735332	1.1089	0.330243
POLR2A	rs2071504	CT	53	103	2) 0=AA vs. 1=AB	0.96064	0.770775	1.19727	0.720774
POLR2A	rs2071504	TT	2	2	3) 0=AA vs. 1=BB	0.347947	0.0860488	1.40696	0.138602
POLR2A	rs2071504	CT+TT	55	105	4) 0=AA vs. 1=AB+BB	0.928748	0.746665	1.15523	0.506749
	rs2071504
POLR2A	rs6761	TT	126	229	1) Trend	0.969142	0.843272	1.1138	0.658787
POLR2A	rs6761	TC	132	223	2) 0=AA vs. 1=AB	0.900875	0.747034	1.0864	0.274554
POLR2A	rs6761	CC	31	51	3) 0=AA vs. 1=BB	1.03213	0.755279	1.41047	0.842654
POLR2A	rs6761	TC+CC	163	274	4) 0=AA vs. 1=AB+BB	0.922488	0.771937	1.1024	0.374786
84	rs6761				6)
HR: Hazard Ratio
CI1: lower confidence interval
CI2: upper confidence interval
Censored: subjects treated as censored in the analysis, including subjects alive at follow-up or deceased for causes other than lung cancer
Deceased: Subjects deceased for lung cancer

## Sheet: 8. Survival Squamous
Associations between SNPs and lung cancer-specific survival, including only cases with squamous cell carcinoma
Gene	SNP Name	Genotype	Censored	Deceased	Comparison	HR	CI1	CI2	Cox P-val
RNASEN	rs642321	GG	88	210	1) Trend	1.05501	0.874878	1.27224	0.575049
RNASEN	rs642321	GA	46	131	2) 0=AA vs. 1=AB	1.15809	0.924466	1.45076	0.201674
RNASEN	rs642321	AA	4	10	3) 0=AA vs. 1=BB	0.792459	0.417915	1.50268	0.476133
RNASEN	rs642321	GA+AA	50	141	4) 0=AA vs. 1=AB+BB	1.11923	0.898591	1.39405	0.314652
	rs642321
RNASEN	rs3805516	TT	85	201	1) Trend	1.02731	0.854067	1.2357	0.774923
RNASEN	rs3805516	TC	46	129	2) 0=AA vs. 1=AB	1.06488	0.849248	1.33527	0.586065
RNASEN	rs3805516	CC	4	14	3) 0=AA vs. 1=BB	0.949357	0.548849	1.64213	0.852529
RNASEN	rs3805516	TC+CC	50	143	4) 0=AA vs. 1=AB+BB	1.05194	0.845034	1.30952	0.65042
	rs3805516
RNASEN	rs493760	AA	73	173	1) Trend	1.0318	0.861655	1.23554	0.733499
RNASEN	rs493760	AG	51	156	2) 0=AA vs. 1=AB	1.03485	0.826935	1.29505	0.764653
RNASEN	rs493760	GG	14	20	3) 0=AA vs. 1=BB	1.05746	0.659293	1.6961	0.8167
RNASEN	rs493760	AG+GG	65	176	4) 0=AA vs. 1=AB+BB	1.03741	0.834572	1.28954	0.740762
	rs493760
RNASEN	rs640831	CC	66	155	1) Trend	1.05137	0.894626	1.23558	0.543078
RNASEN	rs640831	CA	54	158	2) 0=AA vs. 1=AB	1.11585	0.890548	1.39815	0.340787
RNASEN	rs640831	AA	18	34	3) 0=AA vs. 1=BB	1.03168	0.705716	1.50821	0.872101
RNASEN	rs640831	CA+AA	72	192	4) 0=AA vs. 1=AB+BB	1.09987	0.887082	1.36371	0.38552
	rs640831
RNASEN	rs7735863	CC	116	276	1) Trend	1.27956	0.989778	1.65419	0.0598931
RNASEN	rs7735863	CT	22	70	2) 0=AA vs. 1=AB	1.19485	0.907305	1.57353	0.204999
RNASEN	rs7735863	TT	0	4	3) 0=AA vs. 1=BB	3.45219	1.2453	9.57011	0.0172334
RNASEN	rs7735863	CT+TT	22	74	4) 0=AA vs. 1=AB+BB	1.23762	0.944986	1.62087	0.121408
	rs7735863
RNASEN	rs10520985	CC	42	102	1) Trend	1.05445	0.90958	1.22239	0.481983
RNASEN	rs10520985	CT	68	170	2) 0=AA vs. 1=AB	1.16312	0.901616	1.50047	0.244854
RNASEN	rs10520985	TT	27	75	3) 0=AA vs. 1=BB	1.09596	0.808707	1.48523	0.554617
RNASEN	rs10520985	CT+TT	95	245	4) 0=AA vs. 1=AB+BB	1.14042	0.899206	1.44634	0.278486
	rs10520985
DICER1	rs1209904	GG	69	187	1) Trend	1.08713	0.915784	1.29054	0.33974
DICER1	rs1209904	GA	56	136	2) 0=AA vs. 1=AB	1.01254	0.805986	1.27202	0.914754
DICER1	rs1209904	AA	11	28	3) 0=AA vs. 1=BB	1.32348	0.883045	1.9836	0.17461
DICER1	rs1209904	GA+AA	67	164	4) 0=AA vs. 1=AB+BB	1.05741	0.852217	1.31202	0.612026
	rs1209904
DICER1	rs2297730	AA	108	297	1) Trend	0.84581	0.648252	1.10357	0.217258
DICER1	rs2297730	AG	30	47	2) 0=AA vs. 1=AB	0.84889	0.616771	1.16837	0.314793
DICER1	rs2297730	GG	0	5	3) 0=AA vs. 1=BB	0.704832	0.286055	1.73669	0.447089
DICER1	rs2297730	AG+GG	30	52	4) 0=AA vs. 1=AB+BB	0.83207	0.613156	1.12914	0.237903
	rs2297730
POLR2A	rs8065577	GG	69	205	1) Trend	1.04699	0.866509	1.26505	0.63432
POLR2A	rs8065577	GC	60	132	2) 0=AA vs. 1=AB	1.01757	0.810288	1.27787	0.880878
POLR2A	rs8065577	CC	9	15	3) 0=AA vs. 1=BB	1.1996	0.69855	2.06004	0.509477
POLR2A	rs8065577	GC+CC	69	147	4) 0=AA vs. 1=AB+BB	1.03445	0.830066	1.28915	0.762976
POLR2A	rs7217258	AA	71	189	1) Trend	0.895906	0.755849	1.06192	0.20503
POLR2A	rs7217258	AG	54	139	2) 0=AA vs. 1=AB	0.954918	0.760553	1.19896	0.691157
POLR2A	rs7217258	GG	13	24	3) 0=AA vs. 1=BB	0.722708	0.467964	1.11613	0.143046
POLR2A	rs7217258	AG+GG	67	163	4) 0=AA vs. 1=AB+BB	0.910856	0.73303	1.13182	0.399465
	rs7217258
POLR2A	rs2071504	CC	115	278	1) Trend	1.2977	1.00881	1.6693	0.0425306
POLR2A	rs2071504	CT	21	68	2) 0=AA vs. 1=AB	1.31902	1.00075	1.73852	0.0493758
POLR2A	rs2071504	TT	1	3	3) 0=AA vs. 1=BB	1.4561	0.454225	4.66781	0.52724
POLR2A	rs2071504	CT+TT	22	71	4) 0=AA vs. 1=AB+BB	1.32456	1.00999	1.73712	0.0421691
	rs2071504
POLR2A	rs6761	TT	58	159	1) Trend	1.14674	0.970729	1.35466	0.107275
POLR2A	rs6761	TC	61	160	2) 0=AA vs. 1=AB	1.27557	1.01436	1.60404	0.0373456
POLR2A	rs6761	CC	19	31	3) 0=AA vs. 1=BB	1.14999	0.767709	1.72263	0.497868
POLR2A	rs6761	TC+CC	80	191	4) 0=AA vs. 1=AB+BB	1.25431	1.00615	1.56368	0.0439591
84	rs6761				6)
HR: Hazard Ratio
CI1: lower confidence interval
CI2: upper confidence interval
Censored: subjects treated as censored in the analysis, including subjects alive at follow-up or deceased for causes other than lung cancer
Deceased: Subjects deceased for lung cancer
